# Supplementary material for: Systematic Review and Meta-Analysis of microRNA-7-5p Expression and Biological Significance in Head and Neck Squamous Cell Carcinoma
Source: Cancers (Basel). 2025 Oct 4;17(19):3232. doi: 10.3390/cancers17193232 (PMC12524308; doi:10.3390/cancers17193232)
Supplement: Supplementary file 1 [file cancers-17-03232-s001.zip]

Archive with 1 entries (1 files):
- cancers-3795713-supplementary.pdf
